# Supplementary material for: Daily Social Isolation Maps Onto Distinctive Features of Anhedonic Behavior: A Combined Ecological and Computational Investigation
Source: Biol Psychiatry Glob Open Sci. 2024 Jul 31;4(6):100369. doi: 10.1016/j.bpsgos.2024.100369 (PMC11400617; doi:10.1016/j.bpsgos.2024.100369)
Supplement: Key Resources Table [file mmc1.xlsx]

## Sheet: Key Resources Table
KEY RESOURCES TABLE
Resource Type	Specific Reagent or Resource	Source or Reference	Identifiers	Additional Information
Add additional rows as needed for each resource type	Include species and sex when applicable.	Include name of manufacturer, company, repository, individual, or research lab. Include PMID or DOI for references; use “this paper” if new.	Include catalog numbers, stock numbers, database IDs or accession numbers, and/or RRIDs. RRIDs are highly encouraged; search for RRIDs at https://scicrunch.org/resources.	Include any additional information or notes if necessary.
Software; Algorithm	E-prime v. 2.0.10 (PRT and Sigdet_analyze script)	Psychology Software Tools. https://doi.org/10.1016/j.biopsych.2004.11.026	RRID:SCR_009567
Software; Algorithm	Matlab (Computational Modeling)	MathWorks. http://www.biolmoodanxietydisord.com/content/3/1/12	RRID:SCR_001622
Software; Algorithm	IBM SPSS Statistics 27	IBM	RRID:SCR_016479
Software; Algorithm	Mplus 8.7	Mplus	RRID:SCR_015578
Software; Algorithm	Qualtrics Survey Platform (electronic diaries)	XM. https://doi.org/10.3390/brainsci11050585	RRID:SCR_016728
